# Supplementary material for: A Truncated 14-Amino-Acid Myelin Protein-Zero-Targeting Peptide for Fluorescence-Guided Nerve-Preserving Surgery
Source: Biomolecules. 2023 Jun 5;13(6):942. doi: 10.3390/biom13060942 (PMC10296720; doi:10.3390/biom13060942)
Supplement: Supplementary file 1 [file biomolecules-13-00942-s001.zip]

Archive with 1 entries (1 files):
- biomolecules-2350022-supplementary.pdf
